# Supplementary material for: Plug-and-Play Lymph Node-on-Chip: Secondary Tumor Modeling by the Combination of Cell Spheroid, Collagen Sponge and T-Cells
Source: Int J Mol Sci. 2023 Feb 6;24(4):3183. doi: 10.3390/ijms24043183 (PMC9966643; doi:10.3390/ijms24043183)
Supplement: Supplementary file 1 [file ijms-24-03183-s001.zip]

Archive with 2 entries (2 files):
- ijms-2077555-SM.pdf
- Video S1.avi
